# Supplementary material for: IL-1 Generated by Oral Squamous Cell Carcinoma Stimulates Tumor-Induced and RANKL-Induced Osteoclastogenesis: A Possible Mechanism of Bone Resorption Induced by the Infiltration of Oral Squamous Cell Carcinoma
Source: Int J Mol Sci. 2022 Dec 30;24(1):688. doi: 10.3390/ijms24010688 (PMC9821332; doi:10.3390/ijms24010688)
Supplement: Supplementary file 1 [file ijms-24-00688-s001.zip]

Archive with 1 entries (1 files):
- ijms-2058794-supplementary.pdf
